# Supplementary material for: Time-restricted feeding affects colonic nutrient substrates and modulates the diurnal fluctuation of microbiota in pigs
Source: Front Microbiol. 2023 May 19;14:1162482. doi: 10.3389/fmicb.2023.1162482 (PMC10235616; doi:10.3389/fmicb.2023.1162482)
Supplement: Supplementary file 1 [file Table_1.xlsx]

## Sheet: cleanData.stat
Supplementary Table 1
#Sample	Sequences	Bases(bp)	AverageLength(bp)
FAT06_1	41086	17097573	416.14
FAT06_2	50774	21081520	415.2
FAT06_3	54932	22885501	416.62
FAT06_4	51671	21428359	414.71
FAT06_5	57118	23503963	411.5
FAT12_1	34560	14300182	413.78
FAT12_2	31960	13245950	414.45
FAT12_3	40740	16910183	415.08
FAT12_4	44123	18357179	416.05
FAT12_5	54542	22382719	410.38
FAT18_1	38684	15897729	410.96
FAT18_2	59003	24432617	414.09
FAT18_3	56434	23391646	414.5
FAT18_4	40809	16827872	412.36
FAT18_5	43941	17992122	409.46
FAT24_1	45175	18579227	411.27
FAT24_2	48837	20151020	412.62
FAT24_3	52929	21777543	411.45
FAT24_4	44022	18159731	412.51
FAT24_5	50809	20776201	408.91
FAT30_1	41610	17247649	414.51
FAT30_2	31863	13240229	415.54
FAT30_3	33363	13845560	415
FAT30_4	36533	15283930	418.36
FAT30_5	37090	15226878	410.54
TRFT06_1	59827	24969541	417.36
TRFT06_2	39344	16274644	413.65
TRFT06_3	53160	21985882	413.58
TRFT06_4	52729	22007180	417.36
TRFT06_5	43522	18061160	414.99
TRFT12_1	46435	19246138	414.47
TRFT12_2	54253	22559699	415.82
TRFT12_3	30460	12662905	415.72
TRFT12_4	54957	22838163	415.56
TRFT12_5	34759	14572418	419.24
TRFT18_1	49120	20410751	415.53
TRFT18_2	53501	22072053	412.55
TRFT18_3	54884	22486214	409.7
TRFT18_4	57212	23694295	414.15
TRFT18_5	32388	13374413	412.94
TRFT24_1	57463	23951977	416.82
TRFT24_2	55322	22777017	411.72
TRFT24_3	43068	17566699	407.88
TRFT24_4	48270	19945356	413.2
TRFT24_5	44258	18161723	410.36
TRFT30_1	59940	24746042	412.85
TRFT30_2	42506	17661684	415.51
TRFT30_3	34417	14169497	411.7
TRFT30_4	52230	21710498	415.67
TRFT30_5	41924	17303146	412.73
Total	2318557	959232178	--
Average	46371.1	1.91846e+07	413.741
SE1	1231.9	509895	0.358464
1 SE represents standard error.
