# Supplementary material for: Time-restricted feeding affects colonic nutrient substrates and modulates the diurnal fluctuation of microbiota in pigs
Source: Front Microbiol. 2023 May 19;14:1162482. doi: 10.3389/fmicb.2023.1162482 (PMC10235616; doi:10.3389/fmicb.2023.1162482)
Supplement: Supplementary file 2 [file Table_2.xlsx]

## Sheet: Sheet1
Supplementary Table 2 Multiple comparations between samples from different sampling time points of each group
Pairs		P Value
FAT24	FAT06	0.072
TRFT24	FAT06	0.039
TRFT06	FAT18	0.084
TRFT30	FAT18	0.082
TRFT06	FAT24	0.038
TRFT12	FAT24	0.091
TRFT30	FAT24	0.013
TRFT06	FAT30	0.042
TRFT12	FAT30	0.095
TRFT30	FAT30	0.065
TRFT24	TRFT06	0.067
TRFT30	TRFT12	0.072
TRFT30	TRFT24	0.095
