# Supplementary material for: Time-restricted feeding affects colonic nutrient substrates and modulates the diurnal fluctuation of microbiota in pigs
Source: Front Microbiol. 2023 May 19;14:1162482. doi: 10.3389/fmicb.2023.1162482 (PMC10235616; doi:10.3389/fmicb.2023.1162482)
Supplement: Supplementary file 3 [file Table_3.xlsx]

## Sheet: Sheet1
Supplementary Table 3
genus	mean (%)
Streptococcus	10.6896
Blautia	5.92219
Ruminococcaceae_UCG-005	5.44066
Prevotella_9	4.66464
Alloprevotella	4.34242
Subdoligranulum	4.26707
Sarcina	3.71139
Lactobacillus	3.21261
Roseburia	2.79356
Anaerovibrio	2.75612
Faecalibacterium	2.56896
Lachnospiraceae_AC2044_group	2.53819
Terrisporobacter	2.00823
Prevotellaceae_NK3B31_group	1.65054
Oribacterium	1.60802
Megasphaera	1.59217
Pseudobutyrivibrio	1.57422
Phascolarctobacterium	1.48827
Prevotellaceae_UCG-003	1.36088
Christensenellaceae_R-7_group	1.24279
