# Supplementary material for: Time-restricted feeding affects colonic nutrient substrates and modulates the diurnal fluctuation of microbiota in pigs
Source: Front Microbiol. 2023 May 19;14:1162482. doi: 10.3389/fmicb.2023.1162482 (PMC10235616; doi:10.3389/fmicb.2023.1162482)
Supplement: Supplementary file 4 [file Table_4.xlsx]

## Sheet: Sheet1
Supplementary Table 4
phylum	mean (%)
Firmicutes	78.6587
Bacteroidetes	16.7337
Proteobacteria	1.93588
Actinobacteria	1.34886
Spirochaetae	0.977952
Fusobacteria	0.0967471
Tenericutes	0.0790737
SHA-109	0.0701937
Euryarchaeota	0.0404468
Cyanobacteria	0.022158
Unassigned	0.0194464
Saccharibacteria	0.0109454
Fibrobacteres	0.00592724
